# Supplementary material for: Machine learning-based classification reveals distinct clusters of non-coding genomic allelic variations associated with Erm-mediated antibiotic resistance
Source: mSystems. 2024 Jul 2;9(7):e00430-24. doi: 10.1128/msystems.00430-24 (PMC11264731; doi:10.1128/msystems.00430-24)
Supplement: Supplemental tables — Tables S1 and S2. [file msystems.00430-24-s0001.xlsx]

## Sheet: Summary
ST1	The list of representative erm genes along with their corresponding GenBank IDs, upstream sequences, uORFs, and the encoded ermBL sequences.
ST2	A summary of the major clusters of ermB upstream sequences, their frequencies, the hairpin-1 and hairpin-2 regions, along with their predicted energy values, and predictions regarding the inducibility of ermB expression.

## Sheet: Suppl_Table1
Gene	Protein	Nucleotide	Upstream~250bp	uORF	uORF peptide
ermE	CAB60001	X51891.1	ATGCGAGTGTCCGTTCGAGTGGCGGCTTGCGCCCGATGCTAGTCGCGGTTGATCGGCGATCGCAGGGTGCACGCGGTCGATCTTGACGGCTGGCGAGAGGTGCGGGGAGGATCTGACCGACGCGGTCCACACGTGGCACCGCGATGCTGTTGTGGGCTGGACAATCGTGCCGGTTGGTAGGATCCAGCGACG	TTGATCGGCGATCGCAGGGTGCACGCGGTCGATCTTGACGGCTGGCGAGAGGTGCGGGGAGGATCTGACCGACGCGGTCCACACGTGGCACCGCGATGCTGTTGTGGGCTGGACAATCGTGCCGGTTGGTAG	MIGDRRVHAVDLDGWREVRGGSDRRGPHVAPRCCCGLDNRAGW
ermR	AAU93796	AY623658.2	CCGCGTGGCGGAACACGTGCCACACGCCGTACTCGTCGCGCCAGACCGGTTCGTGCGCGCGCATCTCGGCCAGCCAGGCGAGCAGGGCCTTCTCGTCGGACATCGGCGGGACCACGTGGGACACGACTCCTCCTCGCGTTGACGGCGTCAGGCGCACCGCCCGACGCGTCGGACCGGCGCGTCCCCACCGTATCCTGAGACGTACCGACGGGGCCCGTCCCGCCGGCGCACCGACGAGGAGCAGGAGCCCATG	n/a	n/a
ermH	AAC32026	M16503.1	CGCTGGACTGCCGCCCGGTTTTGAGCAGGCATTTCGCCCGTCCGCCCGCACGGCGGGGCCAGCCACGGGCCGGTGTCCGCCGCCGGCGCCGCGCCACCCCCACGGCCGCATCCCGTACCCGGGCTGCGGCCGCTTCGGGTTGTCCTCTGCCGCGGCTTGATTTCACCTCCCCGGGGGGTGTGCGTAGTGGCAGCGAAGGTAAAGGGAGGTTAAGGTGTCCGTCCGCCGGGGTTCCTGTACGTAATG	CTGCGGCCGCTTCGGGTTGTCCTCTGCCGCGGCTTGATTTCACCTCCCCGGGGGGTGTGCGTAGTGGCAGCGAAGGTAAAGGGAGGTTAA	MRPLRVVLCRGLISPPRGVCVVAAKVKGG
ermS	AAA26742	M19269.1	CGTCTGTACCGCGTTCCCGATGACGCGTCGGCCGCGACGCGGCCCCGGTGCCCCGACCGGCCCGGCGGCCTCCGTCTGCTGATCTCTTCCCCGGCAGTACCACCGCGGCACCTGCCGCGCGCCTGAACGACGCCCGCACGTCCGGCGTCCGCGCGCGCCGTGCCGCCGTCTTCCGCCGCCTGTTCCCTTTCTCCGGTCGGGGCCCCGTGCCGTCCGCCCCCCGAACCTTCCGGAGAAATGGACACCGGCCGTG	CTGTACCGCGTTCCCGATGACGCGTCGGCCGCGACGCGGCCCCGGTGCCCCGACCGGCCCGGCGGCCTCCGTCTGCTGATCTCTTCCCCGGCAGTACCACCGCGGCACCTGCCGCGCGCCTGA	LYRVPDDASAATRPRCPDRPGGLRLLISSPAVPPRHLPRA
ermV	AAB51440	U59450.1	GCGACGCGGGCACCTGCCTAGCGTGCCGTCCATGGCAGCGAACAACGCGATCACGAACTCCGGTCTCGGCCGGGGCTGTGCGCACTCCGTACGGATGCGCCGTGGCCCCGGAGCCCTGACCGGCCCGGGGAGCCACACCGCCCGCTGATCGCGCGCGCGGACCGCTGTCTCCTCCCTTCTCTCTCCTGTCTTCCGGTCAGGGCCTTCGGCTGCCCTTCTCCCTCTCCACGGAAGACAAGGACCGCAGGCCATG	CTGCCTAGCGTGCCGTCCATGGCAGCGAACAACGCGATCACGAACCTGCCTAGCGTGCCGTCCATGGCAGCGAACAACGCGATCACGAACGGCCCCGGAGCCCTGACCGGCCCGGGGAGCCACACCGCCCGCTGA	LPSVPSMAANNAITNSGLGRGCAHSVRMRRGPGALTGPGSHTAR
ermO	AAA26779	M74717.1	CTTTTCCCCTCCTGTCACGGAAGACAAGGACCGCAGGCCATG	n/a	n/a
erm30	AAC69328	AF079138.1	GTACGACAACCCTCCGTATGCCCCCAATGTCACTCCGTCGCACCTCACTTGGGGTTCGGCTGCTTCGTCGCGTTCCTCCGGACCTCGCTCGTCACCGCCCGCCGAGCCGCGACCGACTTCGTCGCGGCCGTTCACAACTCCCGTACTCCGGAACGCCCGTGCGTGAACTTCTTCTCCGGTCGTCCGACGGACCGTGAGGTATGGTCCGTGCCAAGTCCATTGACCACGGCATCCAGGGAGGGGATCGTTCATG	ATGCCCCCAATGTCACTCCGTCGCACCTCACTTGGGGTTCGGCTGCTTCGTCGCGTTCCTCCGGACCTCGCTCGTCACCGCCCGCCGAGCCGCGACCGACTTCGTCGCGGCCGTTCACAACTCCCGTACTCCGGAACGCCCGTGCGTGAACTTCTTCTCCGGTCGTCCGACGGACCGTGA	MPPMSLRRTSLGVRLLRRVPPDLARHRPPSRDRLRRGRSQLPYSGTPVRELLLRSSDGP
erm39	AAR92235	AY487229.1	CCTGCCGGTTCTGGTGCTGCACGTGGCCGGCGGCGAGATCGTCGGCCCACCCGACCTGTCGAACACCCCGGAATGGGCCAAGCCCATCGTCGCAGCCGCGCTGAAATTGAGTTGAGCGTCCGGCCGCGGGCACCTACCGTGGCAGCCATGTCAGTGACCTACATCCGCTTGCGCATCACATAGCGGCGGATCCTCACTTCTCTCGGACCTTCCGCCGCAGCAGCTTTGTCCCTGCGACTGCGGAGCTCCCGTG	ATGGGCCAAGCCCATCGTCGCAGCCGCGCTGAAATTGAGTTGAGCGTCCGGCCGCGGGCACCTACCGTGGCAGCCATGTCAGTGACCTACATCCGCTTGCGCATCACATAG	MGQAHRRSRAEIELSVRPRAPTVAAMSVTYIRLRIT
erm40	AAS76623	AY570506.1	CAGTTTCTTGCGCTCCCTCAGCCCCACGCCGACCACACTACCAAATGTTGCCCACTGGGCAATATTTCCTGACGGGCAAGTTTCTGTGAGTCCGATGAAAATGAGTTGAACGACAAGGGCTCGGATATCTACGGTGGTGGCCATGTCAGCCGCGTGCTTCTTCATCCGCATCCGCATCTCCTAGCGGCGGATCTGCTCTTTCTCGACACATCCGCCGCAGCAGCTTCGTCCCTGCGATTGCGGAGTATTCGTG	TTGCGCTCCCTCAGCCCCACGCCGACCACACTACCAAATGTTGCCCACTGGGCAATATTTCCTGACGGGCAAGTTTCTGTGAGTCCGATGAAAATGAGTTGA	MRSLSPTPTTLPNVAHWAIFPDGQVSVSPMKMS
erm38	AAN86837	AY154657.2	CGGCGGATCTGCGTCAGACACTTCCGCCGCCGCAGCCCTTGCCCCTGCGATCGCGGAGAACCGTG	n/a	n/a
erm36	AAL68827	AF462611.1	TGATCAGCTGTTGAACAGCCCTGGTGCGATAGGGTGGGGGCCATGGGTAGTCCATCAATTGCAGTGACCCGGTTCCGCCGCTTCTAGCGGCGGAACCTGTTCCAGGACGTTCTGCCGCTCCGCGAGTCCAGCCGGGCGGCGTTTTTGCGTGCCCGGACGCCTGCTTCGATGGAGCGTCCTTTTCTATG	ATGGGTAGTCCATCAATTGCAGTGACCCGGTTCCGCCGCTTCTAG	MRSLSPTPTTLPNVAHWAIFPDGQVSVSPMKMS
ermX	AAM12763	AF492560.1	CACCCGCCGCAAGCAATAATAGAAATCAAGGCAAACGCCTAGGAACAAAACCCGGGGCACTTCACACCCGCGAATTTAAATGGATATAATTAGACCCATGTTGATTTCAGGTACCGCTTTCTTGCGGTTGCGCACCAACCGCTAAGGCGGTTTCCTACCCCGTAGGTTAAAAACCGCTCCGGTCCTTTAGCCGGGCGGCTATTTGTCATGCCCGGCTCCCTTTCAAATCCAAGGAGCACACCTGATG	ATGGATATAATTAGACCCATGTTGATTTCAGGTACCGCTTTCTTGCGGTTGCGCACCAACCGCTAA	MDIIRPMLISGTAFLRLRTNR
ermU	CAA55770	X79146.1	GGGGTCGGCTCACCGCGCGTCGGCACCGTCGAGTGCTCGGTGACCGTCGACTCCGGCTGTGCGGTGCGGGCCTCGGCGACCGGGAGCGTCGTCCCGGTGGCCCGGGGCGAGTTCCTTCTCGGTCCGGACCTGGCCACGGCGGTCGCTTCCGTGTAGTCGCCGAGGGCCCCTTGCGTCAGCGGCTCTTTTCTCTCCCGCGATTCACCGTCACCGATTCACCGCTTGAATTCGTTCCATCTGGAGTGTGTACGTG	n/a	n/a
ermW	BAA03402	D14532.1	ATAGTTCGCGCCATGGGTTTCAGCTTCACAGGTTCCGCTTTCATTCGCCTGCGCACCGCCTGACGGCGGTGCCGGCCCCTACCTGCGTCCCTGACTGACGCAGGTAGTTCGTGATGCCCGAGTGACGGGGCTTCTCCTGCCTCGTTCGAGGGTTCGGACGGTCAACCGCCGTGTCATGTCCTAGCCGGACTCCGTGCCGCGATCATGTCGGCCCCGGCGGTGTGAACGAACTCCGAACCCAAGGAAAACCATG	n/a	n/a
erm31	AAC69327	AF079138.1	GGGCCCCTCCTCACGCGTCTCGATCCTCGCGCGTCCGCGCCTTCCCGCGCCGGCACTCGCGCTCTCGCGTTCGTTCAGGCCCTCCGCTTCCGGGTCCCGCCGGTGCGGCTCTTCGTGCTGCTCCGGCTCCGAACGGTTTCGCGGAGCAGACTCATG	n/a	n/a
	ADB92556	GQ844764.1	CCCGGCTGACGAGCGGATTCGCCTGTCGCTACGAGAAGAACATCCAGACCCGGAGCAGCGGAACCCGGCGTCCACCGGAGACGACCCCGGGCCCTCGGCCCGCCCGCCCTCGGCCACCGACGACGAAATGGGCCCCCGACTCCGTCGGTGGCCCATCACGAAAAATCGAGACTAACAGTAACTCACCTCCGTTGTGTCCTCGCGAAGTTGGGCTGCTGACCCGTGAGTAGGCATGCCTTAGGCTGGACGAATG	n/a	n/a
ermN	CAA66307	X97721.2	GGATCCGACCGCTGATAAACGAATACCGAGGCGTCGGCCATTTTTGGCCCGTACGCTCTTCGCGGGGAGGACAGAGCTTTGGGCTCCCGCCATCGAGCCACCGGTAAAGGCGGCCACACACACGGCGGTACGGAGGGATTAGGGACGCGCGCCCGGCGCATG	TTGGCCCGTACGCTCTTCGCGGGGAGGACAGAGCTTTGGGCTCCCGCCATCGAGCCACCGGTAAAGGCGGCCACACACACGGCGGTACGGAGGGATTAG	MARTLFAGRTELWAPAIEPPVKAATHTAVRRD
	Q7M0X7	n/a	n/a	n/a	n/a
ermZ	CAM96571	AM709783.1	CTCCGGACCTGACGAAGTCGGCCGGGAATCGCCCCCGTCGGAGTCATGGCGCCGGCCGCCCCCGACGAGACTGTGGCGAGTCGCCAGGAGCCGGAAATATCGCCGGGAACTCCGGTTCGCGCGCTGGTCACCGGTCGGGCCCGAAAGGCCCGCGGCCGAACGTCGGGATCGGGCCGGACGGTGGCTGAATTGCATGGGGTATACCGGTGGTTGATGGACCGTTGGGTCAAGACTTGGTAATGTCGCCGAGGTG	ATGGCGCCGGCCGCCCCCGACGAGACTGTGGCGAGTCGCCAGGAGCCGGAAATATCGCCGGGAACTCCGGTTCGCGCGCTGGTCACCGGTCGGGCCCGAAAGGCCCGCGGCCGAACGTCGGGATCGGGCCGGACGGTGGCTGAATTGCATGGGGTATACCGGTGGTTGATGGACCGTTGGGTCAAGACTTGGTAA	MAPAAPDETVASRQEPEISPGTPVRALVTGRARKARGRTSGSGRTVAELHGVYRWLMDRWVKTW
	TML77813	VAXA01000044.1	CGAGCCAGACGACCTGATTTCGGAGCCGTAGGGGGACCTCGCGGGTGCTGCGCACCCGCTCGCTGGATCAAGGAACTCGGGCCGGGAGAGCGTGGTCTCCCGGCCCTCGTGCTGAAGGCACATAAGGGGCTGACGCAGGGTTCGAGTCGCGCTTCCGTCGCGGCGCGCAGGCTGCGCTCTCGACCGCGCGGAGTTCCTCTGACCTAGCCGGGAGTCGTAGACTCCCGGCTAATGACGACAGTCTTCGTCCGTG	n/a	n/a
	PZS19801	QHCF01000136.1	GGGGTCTGGGAGCAGACGGTCTGACCCGTCCCTGTGGGCCCGCCGAACCCTTCCCCGAGTTGCCCTTGGGGGCACTCGTGCTGCACATCAACCGAGAGGTCATCCACCATGGTGCCGAGATCGCCCTGCTCCGGGACCTCTACCGTGATCGCCCACCACCCTCTCGGTGAGCCAGCAGTCGGCAGGACGCTGGAGGAGCCTGCTAGCTGATGCGAGGAACTAACGTTGCCTCGTCCTGGAAGAGGAAGGCATG	ATGGTGCCGAGATCGCCCTGCTCCGGGACCTCTACCGTGATCGCCCACCACCCTCTCGGTGAGCCAGCAGTCGGCAGGACGCTGGAGGAGCCTGCTAGCTGA	MVPRSPCSGTSTVIAHHPLGEPAVGRTLEEPAS
erm41	ABW06859	EU177504.3	GAAGCTGGCAGGCAACGCCTAAGCGCACGTTCTGACGAAAGAAGGCCCCGGTCATGGCGACCGGGGCCTTCTTCGTGATCTATCGAAACCAGTTGCATGCCCCGATATCTTTGGAGCATGGGCATATTCATGATGGTGCTGCGTCGTGTCCGGCCAACGGTCGCGACGCCAGTGGGGCTGGTATCCGCTCACTGATGACTGGGCGGCGCGGATCGTCGCCGAATCCGGTGTTCGCTCAGGGGAGTTCGTTGTG	ATGCCCCGATATCTTTGGAGCATGGGCATATTCATGATGGTGCTGCGTCGTGTCCGGCCAACGGTCGCGACGCCAGTGGGGCTGGTATCCGCTCACTGA	MPRYLWSMGIFMMVLRRVRPTVATPVGLVSAH
erm37	AAK46317	AE000516.2	CAACGGGCAATATCCTTGCACCTAGACGCGACTGCGCACTGAGGCTCGCCGACTGCAACAATGCGGCTACTGCCAGGTGGGTCTAGTGGGTCGTCACGGCCAACGTCATCTCGGAGTTGATGCGGACGGCGCCAGAGCCCTGGGGCTGGTGATGACCAGAAGGTTGCCTGAACCGAGAAATTGGATTGATCGCAGTGCCGGTGGCGGGCTACGGTCGGGCGCGTGGGCATCTACGCAGTGACGGTACGTCGTG	ATGACCAGAAGGTTGCCTGAACCGAGAAATTGGATTGATCGCAGTGCCGGTGGCGGGCTACGGTCGGGCGCGTGGGCATCTACGCAGTGA	MTRRLPEPRNWIDRSAGGGLRSGAWASTQ
erm35	AAK07612	AF319779.2	GAATTCAAGTATTCACCTGTAAGAAGTAAATAATG	n/a	n/a
ermF	AAA98217	M14730.1	ATCATAGAAATTGCATACCTTTGTTCCTCGGTTATATGTTTGCTCATCTGCAACTTTTTTTTCTTTGGACGGACAATTAAAGCAAAGATAGCAAACTTTATCCATTCAGAGTGAGAGAAAGGGGGACATTGTCTCTCTTTCCTCTCTGAAAAATAAATGTTTTTATTGCTTATTATCCGCACCCAAAAAGTTGCATTTATAAGTTGAACTCAAGAAGTATTCACCTGTAAGAAGTTACTAATG	TTGCATACCTTTGTTCCTCGGTTATATGTTTGCTCATCTGCAACTTTTTTTTCTTTGGACGGACAATTAAAGCAAAGATAG	MHTFVPRLYVCSSATFFSLDGQLKQR
	WP_146767215.1	n/a	n/a	n/a	n/a
erm34	AAP74657	AY234334.1	CTCGTTTTGAACAAGTAAAATTCTTCATGGAACAAATATGCAATAGTGAAATGTGAAGAAAGGGGACTCGTTCTGCCTTTCTTTTTTGTGTGCCTAAACGTTCGTTGTAGGCGTATTTTGGCAAACGTTTGTTTGCGAAATGCGCTTCGGGCGTATTCTTGTTCTCGTTTACTTTAAGCCGCAGACGCTTTCGTCTGCGGCTTTTTTTGTGCAGGTAGAGCTTAAAAAAATGAAAAAGGGGCGAGTAGCCATG	TTGTTTGCGAAATGCGCTTCGGGCGTATTCTTGTTCTCGTTTACTTTAAGCCGCAGACGCTTTCGTCTGCGGCTTTTTTTGTGCAGGTAG	MFAKCASGVFLFSFTLSRRRFRLRLFLCR
ermD	AAA22599	M29832.1	TGTATGCAGAGTAAACGGGATCAGTCTGTCCTTTTTTAATAATCTTCAATTTGCATATAAAATTTGTAATTTGTAGAAAGGCGGATCGTTCTGCCTTTCTTTTTTGTTTAATCCTTTTTTTCTAACGGCTGAGAAAGGCTTATTTGGTTATGGAAATACCGCGGCTTCATCCTTAAAGGATGGCTCTTCCCTTTACTCTGAATCACAGGCAGACCGCCTGTGATTTTTTATGATGAGAGGAAGAGGAAACATG	TTGTTTAATCCTTTTTTTCTAACGGCTGAGAAAGGCTTATTTGGTTATGGAAATACCGCGGCTTCATCCTTAAAGGATGGCTCTTCCCTTTACTCTGAATCACAGGCAGACCGCCTGTGA	MFNPFFLTAEKGLFGYGNTAASSLKDGSSLYSESQADRL
	PID31416	PDOQ01000011.1	CAGCGAGTCAACTGGCAGCGTGCCACGGCGGCGGCGCTACTACACGATACATTTGAGAGTGCGCTTGACGACGAGACTGCTGGAGCGCTGGCTGATAGATTGGGCCCCGGTAGCCGCACGGTTGTCCCGCGAGTGGTCGAGCGATTGTTTGCGAGCTGTGATAGGCTCGATGGCATCGAAGCGGCCGCCTCAGTGACAGACATGACAAAAGTACGCGGTGTGCGCGGCGACAAAATAGACGACAGAGCCTATG	TTGAGAGTGCGCTTGACGACGAGACTGCTGGAGCGCTGGCTGATAGATTGGGCCCCGGTAGCCGCACGGTTGTCCCGCGAGTGGTCGAGCGATTGTTTGCGAGCTGTGATAGGCTCGATGGCATCGAAGCGGCCGCCTCAGTGA	MRVRLTTRLLERWLIDWAPVAARLSREWSSDCLRAVIGSMASKRPPQ
	OYX53972	NCEK01000002.1	AAGACGATATCTTTGAAGCCTTCTAACTTTTTTGTTTCTTTGATGTACTTTTTCAGGTCGTCCACCTCTCCACCAACCGTGCCATTCAGCCCATGCTTGCCCACAAGAATACGCCCACGCAGATTCAAACTGTCGCACAGTGTTTTCTGCCATAACTTCACCGACTCTGGATCGGCAAGCGGCGTAAATTTGTAGTAAAGGAGAATCTTTTGCATCAATAGAAGTATAGCATTTAACCGCCTCTGTTACAATG	TTGAAGCCTTCTAACTTTTTTGTTTCTTTGATGTACTTTTTCAGGTCGTCCACCTCTCCACCAACCGTGCCATTCAGCCCATGCTTGCCCACAAGAATACGCCCACGCAGATTCAAACTGTCGCACAGTGTTTTCTGCCATAACTTCACCGACTCTGGATCGGCAAGCGGCGTAAATTTGTAG	MKPSNFFVSLMYFFRSSTSPPTVPFSPCLPTRIRPRRFKLSHSVFCHNFTDSGSASGVNL
	OYX37921	NCEC01000025.1	TTGCCGTATTTGCTGAGCATGAAATTCAGTGCGGCGTCCCGTCAAATCAGCAGACTCGCTGTATTTGCTGTGCCTATCCTATGGCTACTTGTGGCGATTGTATCAAATATTGTCGCGAGTGATGGCATAAATTCTGGGCTGCTTGGAGCAACAATCCCGACCATGAACGGTTGGTGGCTGGTGGCTTTCGCCAGTTTATTGCTTTGGAGCGCGGTGTTGGTGGTGCGCGAACTGCCAAAACGGAAATAATATG	n/a	n/a
	OJU96944	MKSO01000001.1	GGGGCGCTTGGCTTTCCCCGCTGGGGGCTCGCAGGCCAGTGTGCGTAACGTCGTTGGTGGCTTCTGATGGCTATTTCCTTGAAAAGATCGAGGAACTTCACCGTTCGATTAAGCCTGTGGGTGGAAATCTATCGCCTTACGGCTAAGAAGTACTCACATGACTACTCTTATTGTACTCCCGGCATTAGTTGGGGTGTCAAGCATTTTAACAGCGGAAAGCGATGAAAAACATGACATAATACATACTAGAATG	n/a	n/a
	KKQ36473	LBTI01000050.1	CGAGAAAACCCCGAGCGTCCTTCGACAAGCTCAGGATGGTGAGCAGCGTCGAACCATTAGCTCGGGGATGAATCGAACCTGATATATCATCCTTTGTAAGATATGGAAACCCCGCTCGTAAGAGCGGGGAGGATGTCATTAATTAAGGGATTATATAACAAATATTATAAGGTCTTCCGATAAAAAGTAAATTTGAAAATAAATTAATAAAAATTGATAAAATATAAATAGCGTTTATTAAAAAATATATATG	ATGGAAACCCCGCTCGTAAGAGCGGGGAGGATGTCATTAATTAAGGGATTATATAACAAATATTATAAGGTCTTCCGATAA	METPLVRAGRMSLIKGLYNKYYKVFR
	TSC87306	VMGA01000010.1	AATTTATATTTTACTATACTCATATTCATATTAATTCACATTATAATACTACGTCACTAGTATCGGGCCAGGAAGTTTGGTTGTCAATCGTCTTCTGTGTGCAGTCAGACAACTGATCGAAAAAGAGCCATTGTACTGGGATTATATACCTGATGAGTATTTTAGTCCAGATTACCAAAAAAATAAACCCTAACACCTGGAATCTCAAAGAATAACGGTGAAAGAGTATCGCGAAGTGTAAAATTAAGCCATG	TTGGTTGTCAATCGTCTTCTGTGTGCAGTCAGACAACTGATCGAAAAAGAGCCATTGTACTGGGATTATATACCTGATGAGTATTTTAGTCCAGATTACCAAAAAAATAAACCCTAA	MVVNRLLCAVRQLIEKEPLYWDYIPDEYFSPDYQKNKP
	KKU99729	LCPP01000024.1	CGCCAAGGCGGCCACTGTTTTTTGGATGGACTTGTCTGAGACTAATTGGGACCAATCGGGCATATACCGATTAATTATATGAGTTAGTCAAGAATCCTAGGAATAACATCACACACCCGGTGTGTGATGGCCGGATGGGTATATACCCATTTAGCTGGAATTTGCGAGATGGCTTGAGGCCGAAATGGGTATATATCCAGCGTGCCGGTTTTGCAAACCTGAGTACGCTGACTATAATTAGGTTTGGGTTATG	n/a	n/a
	OGG06864	MFJG01000019.1	CCTCCAGAGGCGGGCAGGCGAGCGTGAAGATGGCGCTGCGAGTGGGTGGAGGCACTCGCAGCGCTACCTTTGAAATTCAGTCCGAATTTTTTCGTAAAGAGTCCACTCATTATGACACGAACACGCACAATTAAAGTCTAATTAACCGCCGTTTGGCTGGCTTTTTTTTGTTGCGACTTCACCAGTCTAAACGGACTGGTTTTTTTGTGTGTAAAAAAGGAGGGAATTTTTTATGTATAAATATAAAAGCATG	ATGGCGCTGCGAGTGGGTGGAGGCACTCGCAGCGCTACCTTTGAAATTCAGTCCGAATTTTTTCGTAAAGAGTCCACTCATTATGACACGAACACGCACAATTAA	MALRVGGGTRSATFEIQSEFFRKESTHYDTNTHN
	PJA23340	PFQG01000017.1	GTGATGCAGACATTGGATGAACATATTCGTTTGACTAATAAACGGATGTTTTTGGCCTACGTCTTGTTGGCTGGTGTCAATGATTCAGCCAGTCATGCGCAAGAGTTGGTGAAGCTAATTAAATCAAGAGGCAAATATGCTTATTTATATCATGTTAATCTAATCAGATTTAACCCGGGATCGACTGTGATTAAGTTTGCTAAACCAACCAGGGACAAGATTGATGCCTTTAGGCAGATTTTAAGGCGAAATG	n/a	n/a
	OGD58600	MEZQ01000050.1	TTCGACAGTTGCTTGTTTGGTTGTTAGCCTATTTTTAATAAAAGGAGTTAAACGATAATTATGAACCTCGATTGGTTAAAAGTTTTTTATATTGCCGGCTCGATTCTGCTTTTGGCAATTGCGATTGTGGCTTATCCATCATTGAGATCCGGTCCGCGTAAAAAGTGATATAATATCCCTAATGTTAGTTCACTAATACCAGTCAAGCAGAGGCCAGATTGGTGGCAGTGGACTTTTTTGTGGCTAGTTTATG	ATGAACCTCGATTGGTTAAAAGTTTTTTATATTGCCGGCTCGATTCTGCTTTTGGCAATTGCGATTGTGGCTTATCCATCATTGAGATCCGGTCCGCGTAAAAAGTGA	MNLDWLKVFYIAGSILLLAIAIVAYPSLRSGPRKK
	RMG75123	RFHA01000162.1	AGGGCAGTTTAACACCCAGTGGTGGCAACCAGGGGATATTATCCGTGATGCGCGGTTTATCCCGCTAGATCAAGTTGATGTGGATGCGATCACGGCTATACGTGTGGGATTGTATCCAACGGGCGGTGTGGGGAATTTGCGTCGGATCACCGCGCCACCGGGACAAGAAGAGTTTGTGTTGATTGATTGGTAGGGTGTGGGGATTATGTTCCGTAAAAAATTATCCCTATGCGGTTGATAGTTATCATCTATG	TTGTATCCAACGGGCGGTGTGGGGAATTTGCGTCGGATCACCGCGCCACCGGGACAAGAAGAGTTTGTGTTGATTGATTGGTAG	MYPTGGVGNLRRITAPPGQEEFVLIDW
	WP_039110121	NZ_LPQT01000061.1	GACGGGCAGGCAGATCGGCGCGAGGCACCCGCTGGCGACATCATGGATCACATTGCGGCGTTCTTTGACGCGCGCATCGCGGCGCTGACGGGTGCCGGTATCAAACGCAACCGCCTTGTCCTTGATCCCGGCATGGGGTTTTTTCTGGGGGCTGCTCCCGAAACCTCGCTCTCGGTGCTGGCGCGGTTCGATGAATTGCGGCTGCGCTTCGATTTGCCGGTGCTTCTGAAGGCTCAAATAAGGAAAACTTATG	TTGTCCTTGATCCCGGCATGGGGTTTTTTCTGGGGGCTGCTCCCGAAACCTCGCTCTCGGTGCTGGCGCGGTTCGATGAATTGCGGCTGCGCTTCGATTTGCCGGTGCTTCTGA	MSLIPAWGFFWGLLPKPRSRCWRGSMNCGCASICRCF
	WP_117570849	NZ_QSPK01000002.1	GGTGTGCCCGTAAGTGAAATAAATCCCCATAATATGGAGTCTCTTATATTACCAGGAGTACACTTCGTTGGAGAAGTATTAGATGTCGACGGTCAATGTGGCGGATACAATCTTGCGTTTGCGTTTGTAAGCGGATATGTAGCAGGTAAGAACATATAAAGAAAGAACAAAAGAGAATATTTGTTGAAATCTATTGAATTTTCTAAGAGATTGTGATATAATAAAAGTTCAATAATAGGAGGTACACTCTATG	ATGGAGTCTCTTATATTACCAGGAGTACACTTCGTTGGAGAAGTATTAGATGTCGACGGTCAATGTGGCGGATACAATCTTGCGTTTGCGTTTGTAAGCGGATATGTAGCAGGTAAGAACATATAA	MESLILPGVHFVGEVLDVDGQCGGYNLAFAFVSGYVAGKNI
erm42	CBY77552	FR734406.1	n/a	n/a	n/a
	WP_164522252	NZ_CP032760.1	TGTGTTTTTCTTGAATATATTATAAGGATATTAGAAAATATATGTGCAATTGAAGGTTGTAGGTGAACTCTATGTTCATTTGCAACCTCTTTTTAATTTCCTATGATAAACAATAATTAGGGCTAAAAATATGTTATTAGTTTATTTATGCAATAAACTAGCAAGGTTCAATGTCATAGGAATTATATGAATGTTTATTTTTAAGAATCCGCTTATAAGAATATTTAAATTAAAGGAGTGGATTCTTAAAATG	n/a	n/a
ermGT	CDZ75671.1	LM997412.1	TTCAATAAACTATCAAAAAGCTGTTGTTGAAGTGGATACTTAGAAGTGATATAATGAAAAAGAGAAAAATAGTTTCTCTAAAAATCAATGTATTAAAGATGCATTAATAATTTAAGGAGGACATAATATGCAAATATATGGTGGCATTTATCATATCAGATTAAGAAACAGTTCATTAAACCAATCGATTAATTAACCGGTTATAATGAACTAAAAAAGGTTCATTATAACCAGAAAGGTAAAGGTTATAATG	CTGTTGTTGAAGTGGATACTTAGAAGTGATATAATGAAAAAGAGAAAAATAGTTTCTCTAAAAATCAATGTATTAAAGATGCATTAA	LLLKWILRSDIMKKRKIVSLKINVLKMH
	WP_148366023	NZ_QYOK01000006.1	CTACTTTTGAAATGAAGGGCTATTCTTATCCCAATATTTAAGATATACATATCATAATATTTGAGTTGAAAAAGTAATTACATTTCAAGTGTAAATAGTCATTCCTATAGACTGATTTTCTTGGTATTATAAAAAGAAAAAGCAGGTGTGGATATGGAAAGTGAAGATAAAGTACAAAAACAGCCTATGGACTTTTATAATATGTCAGATTTTTTGTAGGTAGTTTG	n/a	n/a
ermB	ABQ00061.1	EF450709.1	ATTAGATGCTAAAAATTTGTAATTAAGAAGGAGGGATTCGTCATGTTGGTATTCCAAATGCGTTATGTAGATAAAACATCTACTGTTTTGAAACAGACTAAAAACAGTGATTACGCAGATAAATAAATACGTTAGATTAATTCCTACCAGTGACTAATCTTATGACTTTTTAAACAGATAACTAAAATTACAAACAAATCGTTTAACTTCTGTATTTGTTTATAGATGTAATCACTTCAGGAGTGATTACATG	ATGTTGGTATTCCAAATGCGTTATGTAGATAAAACATCTACTGTTTTGAAACAGACTAAAAACAGTGATTACGCAGATAAATAA	MLVFQMRYVDKTSTVLKQTKNSDYADK
erm43	CCF55073	HE650138.1	TATATTTCATAATAAAATATTTGATGTTATAATATTAGAAACTTTTAAGGAGGTACTATATATGTGCACAAGTATAGCTGTCGTAGATAAATTTCTTTTCATTCGAAATAAATAAGAGTGAAAGGAGTTAAAAATATGGGTGTTTTTTCAATTTTTGTTATTAATAAAGTTCATTATAAACCAAACCTAAATTACTGGTCATGATGAACTTTGTAATCTGTTCATTATGATTCATAAGGAGCAGAATATAATG	ATGGGTGTTTTTTCAATTTTTGTTATTAATAAAGTTCATTATAAACCAAACCTAAATTACTGGTCATGA	MGVFSIFVINKVHYKPNLNYWS
erm33	CAC86410	AJ313523.1	GTGCTATAATTATTTTAAGTTTATAAGAAGGAGAATTAATATATGGGCATTTTTAGTATTTTTGTAATCAACACAGTTCATTATCAACCAAACAAAAAATAAGTGGTTATAATGAATCGTTGATAAGCAAAATTCATTATAACCGCATTAAAGAGGGTTATAATG	ATGGGCATTTTTAGTATTTTTGTAATCAACACAGTTCATTATCAACCAAACAAAAAATAA	MGIFSIFVINTVHYQPNKK
ermA	CAA26964	X03216.1	TTATTCTAAAATGAAAAGATGATACAATCATATTCAGTTACATAAGGAGGTTTCAATTATGTGCACCAGTATCGCAGTAGTAGAAATTACTTTATCTCATTCATAATGAAAAAAATGGAAAGGAGATAAAAGTATGGGTACTTTTTCTATATTTGTTATTAATAAAGTTCGTTATCAACCAAATCAAAATTAATTGGTTATAATGAACGCTTAATGTCAGTTCATTATAACCAGTAAGGAGAAGGTTATAATG	ATGGGTACTTTTTCTATATTTGTTATTAATAAAGTTCGTTATCAACCAAATCAAAATTAA	MGTFSIFVINKVRYQPNQN
ermC	AAA20192	M19652.1	AGATAAATCTCTCATATCTTTTATTCAATAATCGCATCAGATTGCAGTATAAATTTAACGATCACTCATCATGTTCATATTTATCAGAGCTCGTGCTATAATTATACTAATTTTATAAGGAGGAAAAAATATGGGCATTTTTAGTATTTTTGTAATCAGCACAGTTCATTATCAACCAAACAAAAAATAAGTGGTTATAATGAATCGTTAATAAGCAAAATTCATTATAACCAAATTAAAGAGGGTTATAATG	ATGGGCATTTTTAGTATTTTTGTAATCAGCACAGTTCATTATCAACCAAACAAAAAATAA	MGIFSIFVISTVHYQPNKK
ermG	AAA22419	M15332.1	TAAAGCTAGAGTGGTGGAACTGGAGCGGAGAGGAAATATTTGATAATCTTGAAATTCTAACATCCGAAGCAGGGTTAGAGGAATTAATGAATAAATATTCGAAAAGAGATGCAATAAATTAAGGAGGTTTTCTAATGGGTTTATACTCAATTTTTGTAATAGAAACAGTTCATTATCAACCAAATGAAAAATAAAAGGTTATAATGAATTGTTGATATGAATTCATTATAACCTTTAAGGAGAGGTTATAATG	ATGGGTTTATACTCAATTTTTGTAATAGAAACAGTTCATTATCAACCAAATGAAAAATAA	MGLYSIFVIETVHYQPNEK
ermY	BAB20748	AB014481.1	GTTAATTTAAATATTTATGATAGAGAGGGCCTTAAAATGAACAATCGCGCCCTTTTGTAGAACAATATTCACTGGTTAATTAACAATTTATGTGTTAAAACAACTTTGGATTTAACAAGGAGGAATTTTAATGGGAAATTGTTCATTATTTGTAATAAATACAGTTCATTATCAACCAAATGAAAAATAATTGGTTATAATGAATTGTTAATATAGAAAATTCATTATAACCACATTGGAGTGGGTTATAATG	ATGGGAAATTGTTCATTATTTGTAATAAATACAGTTCATTATCAACCAAATGAAAAATAA	MGNCSLFVINTVHYQPNEK
ermT	AAA98096	M64090.1	CATAAAAAAGGAGAATTAATATATGGGCATTTTTAGTATTTTTGTAATCAACACAGTTCATTATCAACCAAACAAAAAATAAGTGGTTATCAACCAAACAAAAAATAAGTGGTTATAATGGATTGTTAATATAAACATTCATTATAACCTCATAGGAGTGGGTTATAATG	ATGGGCATTTTTAGTATTTTTGTAATCAACACAGTTCATTATCAACCAAACAAAAAATAA	MGIFSIFVINTVHYQPNKK
ermQ	AAC36915	L22689.1	CATAGAGAGTATAAATAATGAAAAAATTTAAAAATATCTTCGTTTGAAAATAACTACTTAATAAAGATGCAAAAATTATAAACAAATATTTAAAGCTTATTATATGAAAAATAGGAGGAAATAAAATGATTATGAATGGTGGAATAGCGTCAATAAGATTAAGAAGATAGCGCACGAGTTGTGGCTATCGTTAAACAAATTTAATATAATGTCATAAAAGAGTAAAAATAGTGAATTAAGGAGATTATGAATG	n/a	n/a
	AYM48325	MH883471.1	AAGACGCACTGAATCGCAAGGGGAAGACCCTTTATTTCAGTGCGCCTTTTGCCGCTACGAATGAATCGCAAGAGGTGTATTTTTATG	n/a	n/a
	WP_158590874	NZ_RAZF01000002.1	TAGCCCCCTAGTTCAAAATATCTTTTTGAACTTAATGAACTATATGCCCTTGACAAAGCCACCCCGGCCGCTTATAATAAGACCATTCCTACTAGGAGGTCGCACGCTCCATTATGATTATTTGCACCGTCGCGAAATTGAGGAACGAATAAGGCTGGCGAATACAAAGAGCGGCTCTCTTCCGGAGCCGCAGATGTGTTTGCTGTGCCTTTTTTCGGGATTTCTATTTCACGAAAGAGGTGCTTTTTTCATG	n/a	n/a
	SCJ11013	FMFL01000041.1	CTATCATCCGGGGCATGTCCAATGCAAATTTGCTCCCGGTTTGACAAAATGACGCATATCCTTTATAATTAAGCTATTCTGAATTTGGAGGTTTCCATACACCTTATGTGTTCAATTTTTCGGATTCGCAAATAAAGCATACAGAACGATGGAAGAAGGATAAAAGCGTAGTATAAAGAGCATTCCTTATTTTCCTGGTGTTTTTGTATGCTTTTTTCGACCGAATAAATCGAAAGAGGTGTATTTTTTTATG	n/a	n/a
	WP_120431754	n/a	n/a	n/a	n/a
	TAH58398	SHOI01000006.1	ATAGGGTGTTATATTCCATGCGCATCAGAAAATAACAGGCGATAAGAATCAGTTTCATTCATTTGAGTGGGCTATATTTCCTGTCTCTTTTTTCGTTTAGCGCATTGAATAGTAACCTTCTGTAATCCTCCGGACTACGGATAGTTTCCTATTTGTGTTATTCGTCAGGCAGGTTGGGTCCATTTTGTGACATGACCTGCATTATTATTGCCTTTCGTAGCAATCTAAAAATGCAGGAGGATATAACACCATG	n/a	n/a
	HCA72379	DOWF01000215.1	CTATCATCCGGGGCATGTCCAATGCAAATTTGCTCCCGGTTTGACAAAATGACGCATATCCTTTATAATTAAGCTATTCTGAATTTGGAGGTTTCCATACACCTTATGTGTTCAATTTTTCGGATTCGCAAATAAAGCATACAGAACGATGGAAGAAGGATAAAAGCGTAGTATAAAGAGCATTCCTTATTTTCCTGGTGTTTTTGTATGCTTTTTTCGACCGAATAAATCGAAAGAGGTGTATTTTTTTATG	n/a	n/a

## Sheet: Suppl_Table2
Experimental group	Cluster	Frequency	Hairpin-1 Region	Hairpin-1 Energy	Hairpin-1 Stability Prediction	Hairpin-2 Region	Hairpin-2 Energy	Hairpin-2 Stability Prediction	Hairpin-1 Lower-half Region	Hairpin-1 Lower-half Energy	Hairpin-1 Lower-half Stability	Prediction of ermB Expression Inducibility
WT(KES29)	cluster_24	103	ACAGTGATTACGCAGATAAATAAATACG...TCTGTATTTGTTTATAGATGTAATCACTTC	-17.69		GATGTAATCACTTCAGGAGTGATTACATG	-12.15		ACAGTGATTACGCAG...AGATGTAATCACTTC	-9.54		control
	cluster_10	252	ACAGTGATTACGCAGATAAATAAATACG...TCTGTATTTGTTTATAGATGTAATCACTTC	-17.69		GATGTAATCACTTCAGGAGTGATTACATG	-12.15		ACAGTGATTACGCAG...AGATGTAATCACTTC	-9.54		no change
	cluster_7	43	ACAGTGATTACGCAGATAAATAAATACG...TCTGTATTTGTTTATAGATGTAATCACTTC	-17.69		GATGTAATCACTTCAGGAGTGATTACATG	-12.15		ACAGTGATTACGCAG...AGATGTAATCACTTC	-9.54		no change
	cluster_43	22	ACAGTGATTACGCAGATAAATAAATACG...TCTGTATTTGTTTATAGATGTAATCACTTC	-17.69		GATGTAATCACTTCAGGAGTGATTACATG	-12.15		ACAGTGATTACGCAG...AGATGTAATCACTTC	-9.54		no change
	cluster_34	5	ACAGTGATTACGCAGATAAATAAATACG...TCTGTATTTGTTTATAGATGTAATCACTTC	-17.69		GATGTAATCACTTCAGGAGTGATTACATG	-12.15		ACAGTGATTACGCAG...AGATGTAATCACTTC	-9.54		no change
V4	cluster_0	2914	ACAGTGATTACGCAGATAAATAAATACG...TCTGTATTTATTTACAGATGTAATCACTTC	-16.65	down	GATGTAATCACTTCAGGAGTGATTACATG	-12.15		ACAGTGATTACGCAG...AGATGTAATCACTTC	-9.54		down
V1	cluster_11	222	ACAGTGATTACGCAGATAAATAAATACG...TCTGTATTTATTTACAGATGTAATCACTTC	-16.65	down	GATGTAATCACTTCAGGAGTGATTACATG	-12.15		ACAGTGATTACGCAG...AGATGTAATCACTTC	-9.54		down
	cluster_29	40	ACAGTGATTACGCAGATAAATAAATACG...TCTGTATTTATTTACAGATGTAATCACTTC	-16.65	down	GATGTAATCACTTCAGGAGTGATTACATG	-12.15		ACAGTGATTACGCAG...AGATGTAATCACTTC	-9.54		down
	cluster_22	16	ACAGTGATTACGCAGATAAATAAATACG...TCTGTATTTATTTACAGATGTAATCACTTC	-16.65	down	GATGTAATCACTTCAGGAGTGATTACATG	-12.15		ACAGTGATTACGCAG...AGATGTAATCACTTC	-9.54		down
	cluster_35	16	ACAGTGATTACGCAGATAAATAAATACG...TCTGTATTTATTTACAGATGTAATCACTTC	-16.65	down	GATGTAATCACTTCAGGAGTGATTACATG	-12.15		ACAGTGATTACGCAG...AGATGTAATCACTTC	-9.54		down
	cluster_44	15	ACAGTGATTACGCAGATAAATAAATACG...TCTGTATTTATTTACAGATGTAATCACTTC	-16.65	down	GATGTAATCACTTCAGGAGTGATTACATG	-12.15		ACAGTGATTACGCAG...AGATGTAATCACTTC	-9.54		down
	cluster_6	14	ACAGTGATTACGCAGATAAATAAATACG...TCTGTATTTATTTACAGATGTAATCACTTC	-16.65	down	GATGTAATCACTTCAGGAGTGATTACATG	-12.15		ACAGTGATTACGCAG...AGATGTAATCACTTC	-9.54		down
	cluster_14	8	ACAGTGATTACGCAGATAAATATATAC-...TCTGAATATGTTTATCGATGTAATCACTTT	-17	down	GATGTAATCACTTTAGGAGTGATTACATG	-12.15		ACAGTGATTACGCAG...AGATGTAATCACTTT	-9.54		down
	cluster_42	7	ACAGTGATTACGCAGATAAATAAATACG...TCTGAATTTGTTTATCGATGTAATCACTTC	-16.66	down	GATGTAATCACTTCAGGAGTGATTACATG	-12.15		ACAGTGATTACGCAG...AGATGTAATCACTTC	-9.54		down
V11	cluster_1	5289	AAAGTGATTACGCAGATAAATAAATACG...TCTGTATTTGTTTATAGATGTAATCACTTC	-18.8	up	GATGTAATCACTTCAGGAGTAAATTACATG	-6.1	down	AAAGTGATTACGCAG...AGATGTAATCACTTC	-10.65	up	up
	cluster_3	2745	ACAGTGATTACGCAGATAAATAAATACG...TCTGTATTTGTTTATAGATGTAATCACTTC	-17.69		GATGTAATCACTTCAGGAGAGATTACATG	-7.4	down	ACAGTGATTACGCAG...AGATGTAATCACTTC	-9.54		up
	cluster_4	1109	ACAGTGATTACGCAGATAAATAAATACG...TCTGTATTTGTTTATAGATGTAATCACTTC	-17.69		GATGTAATCACTTCAGGAGTGATAACATG	-9.27	down	ACAGTGATTACGCAG...AGATGTAATCACTTC	-9.54		up
V3	cluster_37	186	ACAGTGATTACGCAGATAAATAAATACG...TCTGTATTTATTTACAGATGTAATAACTTC	-11.48	down	GATGTAATAACTTCAGGAGTGATTACATG	-6.98	down	ACAGTGATTACGCAG...AGATGTAATAACTTC	-4.37	down	up
V2	cluster_18	174	ACAGTGATTACGCAGATAAATAAATACG...TCTGTATTTATTTACAGATGTAATCACTTC	-16.65	down	GATGTAATCACTTCAGGAGAGATTACATG	-7.4	down	ACAGTGATTACGCAG...AGATGTAATCACTTC	-9.54		up
	cluster_27	167	ACAGTGATTACGCAGATAAATAAATACG...TCTGTATTTGTTTATAGATGTAATCACTTC	-17.69		GATGTAATCACTTCAGGAGTGATTAAATG	-7.20	down	ACAGTGATTACGCAG...AGATGTAATCACTTC	-9.54		up
	cluster_15	128	ACAGTGATTACGCAGATAAATAAATACG...TCTGTATTTGTTTATAGATGTAATCACTTC	-17.69		GATGTAATCACTTCAGGAGTGATAACATG	-9.27	down	ACAGTGATTACGCAG...AGATGTAATCACTTC	-9.54		up
	cluster_25	75	ACAGTGATTACGCAGATAAATAAATACG...TCTGTATTTGTTTATAGATGTAATCACTTC	-17.69		GATGTAATCACTTCAGGAGAGATTACATG	-7.4	down	ACAGTGATTACGCAG...AGATGTAATCACTTC	-9.54		up
	cluster_20	66	ACAGTGATTACGCAGATAAATAAATACG...TCTGTATTTGTTTATAGATGTAATCACTTC	-17.69		GATGTAATCACTTCAGGAGTGATAACATG	-9.27	down	ACAGTGATTACGCAG...AGATGTAATCACTTC	-9.54		up
	cluster_16	58	ACAGTGATTACACAGATAAATAAATACG...TCTGTATTTGTTTATAGATGTAATCACTTC	-18.62	up	GATGTAATCACTTCAGGAGAGATTACATG	-7.4	down	ACAGTGATTACACAG...AGATGTAATCACTTC	-10.26	up	up
	cluster_23	56	ACAGTGATTACGCAGATAAATAAATACG...TCTGTATTTGTTTATAGATGTAATCACTTC	-17.69		GATGTAATCACTTCAGGAGTGATAACATG	-9.27	down	ACAGTGATTACGCAG...AGATGTAATCACTTC	-9.54		up
V10	cluster_21	54	ACAGTGATTACGCAGATAAATAAATACG...TCTGTATTTATTTACAGATGTAATCACTTC	-16.65	down	GATGTAATCACTTCAGGAGTAATTACATG	-6.98	down	ACAGTGATTACGCAG...AGATGTAATCACTTC	-9.54		up
	cluster_39	46	ACAGTGATTACGCAGATAAATAAATACG...TCTGTATTTGTTTATAGATGTAATCACTTC	-17.69		GATGTAATCACTTCAGGAGTGATAACATG	-9.27	down	ACAGTGATTACGCAG...AGATGTAATCACTTC	-9.54		up
	cluster_31	41	ACAGTGATTACGCAGATAAATAAATACG...TCTGTATTTGTTTATAGATGTAATCACTTC	-17.69		GATGTAATCACTTCAGGAGTAATTACATG	-6.98	down	ACAGTGATTACGCAG...AGATGTAATCACTTC	-9.54		up
	cluster_12	40	ACAGTGATTACGCAGATAAATAAATACG...TCTGTATTTGTTTATAGATGTAATCACTTC	-17.69		GATGTAATCACTTCAGGAGAGATTACATG	-7.4	down	ACAGTGATTACGCAG...AGATGTAATCACTTC	-9.54		up
	cluster_28	40	ACAGTGATTACGCAGATAAATAAATACG...TCTGTATTTGTTTATAGGTGTAATCACTTC	-20.26	up	GGTGTAATCACTTCAGGAGTGATTACATG	-11.37	down	ACAGTGATTACGCAG...AGGTGTAATCACTTC	-11.01	up	up
	cluster_50	31	ACAGTGATTACGCAGATAAATAAATACG...TCTGTATTTGTTTATAGATGTAATCACTTC	-17.69		GATGTAATCACTTCAGGAGTGATTAAATG	-7.20	down	ACAGTGATTACGCAG...AGATGTAATCACTTC	-9.54		up
	cluster_52	31	ACAGTGATTACGCAGATAAATAAATACG...TCTGTATTTATTTATAGATGTAATCACTTC	-18.71	up	GATGTAATCACTTCAGGAGTAATTACATG	-6.98	down	ACAGTGATTACGCAG...AGATGTAATCACTTC	-9.54		up
	cluster_58	26	ACAGTGATTACGCAGATAAATAAATACG...TCTGTATTTATTTATAGATGTAATCACTTC	-18.71	up	GATGTAATCACTTCAGGAGAGATTACATG	-7.4	down	ACAGTGATTACGCAG...AGATGTAATCACTTC	-9.54		up
	cluster_30	24	ACAGTGATTACGCAGATAAATAAATACG...TCTGTATTTGTTTATAGATGTAATCACTTC	-17.69		GATGTAATCACTTCAGGAGAGATTACATG	-7.4	down	ACAGTGATTACGCAG...AGATGTAATCACTTC	-9.54		up
	cluster_57	24	ACAGTGATTACGCAGATAAATAAATACG...TCTGTATTTGTTTATAGATGTAATCACTTC	-17.69		GATGTAATCACTTCAGGAGAGATTACATG	-7.4	down	ACAGTGATTACGCAG...AGATGTAATCACTTC	-9.54		up
	cluster_33	22	ACAGTGATTACGCAGATAAATAAATACG...TCTGTATTTGTTTATAGATGTAATCACTTC	-17.69		GATGTAATCACTTCAGGAGTGATTAAATG	-7.20	down	ACAGTGATTACGCAG...AGATGTAATCACTTC	-9.54		up
	cluster_17	21	ACAGTGATTACGCAGATAAATAAATACG...TC	-0.7	down	AGGAGAGATTACATG	0	down	ACAGTGATTACGCAG...A	-0.7	down	up
	cluster_9	20	ACAGTGATTACGCAGATAAATAAATAAT...AATCTATTTGTTTATCGATGTAATCACTAT	-18.13	up	GATGTAATCACTATCGGAGTGATTACATG	-11.91	down	ACAGTGATTACGCAG...AGATGTAATCACTAT	-9.48	down	up
	cluster_40	20	ACAGTGATTACGCAGATAAATAAATACG...TCTGTATTTGTTTATAGATGTAATCACTTC	-17.69		GATGTAATCACTTCAGGAGAGATTACATG	-7.4	down	ACAGTGATTACGCAG...AGATGTAATCACTTC	-9.54		up
	cluster_47	14	ACAGTGATTACGCAGATAAATAAATACG...TCTGTATTTATTTACAGATGTAATCACTTC	-16.65	down	GATGTAATCACTTCAGGAGAGATTACATG	-7.4	down	ACAGTGATTACGCAG...AGATGTAATCACTTC	-9.54		up
	cluster_54	12	ACAGTGATTACGCAGATAAATAAATACG...TCTGTATTTGTTTATAGATGTAATCACTTC	-17.69		GATGTAATCACTTCAGGAGAGATTACATG	-7.4	down	ACAGTGATTACGCAG...AGATGTAATCACTTC	-9.54		up
	cluster_26	11	ACAGTGATTACGCAGATAAATAAATACG...TCTGTATTTGTTTATAGATGTAATCACTTC	-17.69		GATGTAATCACTTCAGGAGTGATTAAATG	-7.20	down	ACAGTGATTACGCAG...AGATGTAATCACTTC	-9.54		up
	cluster_46	9	ACAGTGATTACGCAGATAAATAAATACG...TCTGTATTTGTTTATAGATGTAATCACTTC	-17.69		GATGTAATCACTTCAGGAGTGATAACATG	-9.27	down	ACAGTGATTACGCAG...AGATGTAATCACTTC	-9.54		up
V7	cluster_53	4	ACAGTGATTACACAGATAAATAAATACG...TCTGTATTTGTTTATAGATGTAATCACTTC	-18.62	up	GATGTAATCACTTCAGGAGTGATAACATG	-9.27	down	ACAGTGATTACACAG...AGATGTAATCACTTC	-10.26	up	up
V8	cluster_2-2	143	ACAGTGATTACGTAGATAAATAAATACG...TCTGTATTTATTTATAGATGTAATCACTTC	-19.45	up	GATGTAATCACTTCAGGAGTGATTACATG	-12.15		ACAGTGATTACGTAG...AGATGTAATCACTTC	-10.03	up	up
V6	cluster_13	304	ACAGTGATTACACAGATAAATAAATACG...TCTGTATTTATTTATAGATGTAATCACTTC	-19.64	up	GATGTAATCACTTCAGGAGTGATTACATG	-12.15		ACAGTGATTACACAG...AGATGTAATCACTTC	-10.26	up	up
	cluster_41	18	AAAGTGATTACGCAGATAAATAAATACG...TCTGTATTTGTTTATAGATGTAATCACTTC	-18.8	up	GATGTAATCACTTCAGGAGTGAATTACATG	-9.04	down	AAAGTGATTACGCAG...AGATGTAATCACTTC	-10.65	up	up
	cluster_48	11	ACAGTGATTACACAGATAAATAAATACG...TCTGTATTTGTTTATAGATGTAATCACTTC	-18.62	up	GATGTAATCACTTCAGGAGTGATTACATG	-12.15		ACAGTGATTACACAG...AGATGTAATCACTTC	-10.26	up	up
V5	cluster_8	623	ACAGTGATTACACAGATAAATAAATACG...TCTGTATTTATTTACAGATGTAATCACTTC	-17.58	down	GATGTAATCACTTCAGGAGTGATTACATG	-12.15		ACAGTGATTACACAG...AGATGTAATCACTTC	-10.26	up	up
	cluster_36	32	ACAGTGATTACACAGATAAATAAATACG...TCTGTATTTATTTACAGATGTAATCACTTC	-17.58	down	GATGTAATCACTTCAGGAGTGATTACATG	-12.15		ACAGTGATTACACAG...AGATGTAATCACTTC	-10.26	up	up
	cluster_56	5	ACAGTGATTACACAGATAAATAAATACG...TCTGTATTTATTTACAGATGTAATCACTTC	-17.58	down	GATGTAATCACTTCAGGAGTGATTACATG	-12.15		ACAGTGATTACACAG...AGATGTAATCACTTC	-10.26	up	up
V9	cluster_2-1	3781	ACAGTGATTACGCAGATAAATAAATACG...TCTGTATTTATTTATAGATGTAATCACTTC	-18.71	up	GATGTAATCACTTCAGGAGTGATTACATG	-12.15		ACAGTGATTACGCAG...AGATGTAATCACTTC	-9.54		up
	cluster_5	2211	ACAGTGATTACGCAGATAAATAAATACG...TCTGTATTTATTTATAGATGTAATCACTTC	-18.71	up	GATGTAATCACTTCAGGAGTGATTACATG	-12.15		ACAGTGATTACGCAG...AGATGTAATCACTTC	-9.54		up
	cluster_51	84	ACAGTGATTACGCAGATAAATAAATACG...TCTGTATTTATTTATAGATGTAATCACTTC	-18.71	up	GATGTAATCACTTCAGGAGTGATTACATG	-12.15		ACAGTGATTACGCAG...AGATGTAATCACTTC	-9.54		up
	cluster_45	50	ACAGTGATTACGCAGATAAATAAATACG...TCTGTATTTATTTATAGATGTAATCACTTC	-18.71	up	GATGTAATCACTTCAGGAGTGATTACATG	-12.15		ACAGTGATTACGCAG...AGATGTAATCACTTC	-9.54		up
	cluster_19	19	ACAGTGATTACGCAGATAAATAAATACG...TCTGTATTTATTTATAGATGTAATCACTTC	-18.71	up	GATGTAATCACTTCAGGAGTGATTACATG	-12.15		ACAGTGATTACGCAG...AGATGTAATCACTTC	-9.54		up
	cluster_55	11	ACAGTGATTACGCAGATAAATAAATACG...TCTGTATTTATTTATAGATGTAATCACTTC	-18.71	up	GATGTAATCACTTCAGGAGTGATTACATG	-12.15		ACAGTGATTACGCAG...AGATGTAATCACTTC	-9.54		up
	cluster_49	7	ACAGTGATTACGTAGATAAATAAATACG...TCTGTATTTATTTATAGATGTAATCACTTC	-19.45	up	GATGTAATCACTTCAGGAGTGATTACATG	-12.15		ACAGTGATTACGCAG...AGATGTAATCACTTC	-9.54		up
	cluster_38	5	ACAGTGATTACGCAGATAAATAAATACG...TCTGTATTTATTTATAGATGTAATCACTTC	-18.71	up	GATGTAATCACTTCAGGAGTGATTACATG	-12.15		ACAGTGATTACGCAG...AGATGTAATCACTTC	-9.54		up
	cluster_32	2	n/a	n/a	n/a	n/a	n/a	n/a	n/a	n/a	n/a	n/a
